# Supplementary material for: Child-, Family-, and Community-Level Facilitators for Promoting Oral Health Practices among Indigenous Children
Source: Int J Environ Res Public Health. 2022 Jan 20;19(3):1150. doi: 10.3390/ijerph19031150 (PMC8834955; doi:10.3390/ijerph19031150)
Supplement: Supplementary file 1 [file ijerph-19-01150-s001.zip]

Archive with 3 entries (2 files):
- ijerph-1541935-supplementary/
- ijerph-1541935-supplementary/ijerph-1541935 supplementary S2.pdf
- ijerph-1541935-supplementary/ijerph-1541935-supplementary S1.pdf
